# Supplementary material for: Generation of functional liver organoids on combining hepatocytes and cholangiocytes with hepatobiliary connections ex vivo
Source: Nat Commun. 2021 Jun 7;12:3390. doi: 10.1038/s41467-021-23575-1 (PMC8185093; doi:10.1038/s41467-021-23575-1)
Supplement: Supplementary file 4 — Source Data [file 41467_2021_23575_MOESM4_ESM.xlsx]

## Sheet: Connection (Fig1andSupFig3)
SH-1
Area No.	Boundary (micrometer)	Number of Connection	Connection/mm
1	873	2	2.29095
2	490	2	4.08163
3	762	1	1.31234
4	426	2	4.69484
5	1272	2	1.57233
6	420	1	2.38095
7	912	1	1.09649
8	535	3	5.60748
9	522	1	1.91571
Average			2.77252
SH-2
Area No.	Boundary (micrometer)	Number of Connection	Connection/mm
1	324	2	6.17284
2	748	1	1.3369
3	660	2	3.0303
4	900	2	2.22222
5	310	0	0
6	1029	4	3.88727
7	1297	1	0.77101
8	1320	3	2.27273
Average			2.46166
SH-3
Area No.	Boundary (micrometer)	Number of Connection	Connection/mm
1	798	3	3.7594
2	645	2	3.10078
3	446	1	2.24215
4	559	1	1.78891
5	960	3	3.125
6	455	0	0
7	310	1	3.22581
8	1535	5	3.25733
Average			2.56242
SH-4
Area No.	Boundary (micrometer)	Number of Connection	Connection/mm
1	498	1	2.00803
2	145	1	6.89655
3	221	1	4.52489
4	184	2	10.8696
5	144	0	0
6	491	3	6.10998
7	496	2	4.03226
8	155	0	0
9	263	1	3.80228
10	229	1	4.36681
11	137	1	7.29927
12	268	1	3.73134
13	135	2	14.8148
14	90	0	0
15	142	0	0
16	165	1	6.06061
17	143	0	0
18	522	2	3.83142
19	100	1	10
20	572	2	3.4965
21	251	2	7.96813
22	217	1	4.60829
23	314	2	6.36943
24	320	2	6.25
Average			4.87667
SH-5
Area No.	Boundary (micrometer)	Number of Connection	Connection/mm
1	738	4	5.42005
2	200	1	5
3	340	1	2.94118
4	307	3	9.77199
5	314	1	3.18471
6	298	1	3.3557
7	120	0	0
8	722	2	2.77008
Average			4.05546

## Sheet: ALBsecretion(Fig3A)
								Mean	SE		P-value
	Hep-1	Hep-2	Hep-3	Hep-4	Hep-5	Hep-6		ALB (ug/ml/h)
Hep	5.29458	8.56685	0.782055	8.87404	12.3718	0		5.98156	1.81943
	HBTO-1	HBTO-2	HBTO-3	HBTO-4	HBTO-5	HBTO-6
HBTO	25.3815	18.2747	6.63708	36.8066	20.0717	4.72238		18.649	4.45791		0.0372102

## Sheet: CYP (Fig3B)
		Well 1	Well 2	Well 3
Hepatocyte gDNA (ng)	Hep	190.929	139.867	154.986
	HBTO	97.6174	95.3728	102.86
CYP1A1		Well 1	Well 2	Well 3
	Hep
	Replicate 1	110	106	117
	Replicate 2	87	80	97
	average	98.5	93	107		Mean	SE
	CYP1A1 activity/0.1ug DNA	51.5899	66.4916	69.0387		62.3734	4.44308
	HBTO
	Replicate 1	200	158	197
	Replicate 2	211	135	174
	average	205.5	146.5	185.5		Mean	SE
	CYP1A1 activity/0.1ug DNA	210.516	153.608	180.341		181.488	13.4215
CYP3A4		Well 1	Well 2	Well 3
	Hep
	Replicate 1	737.5	639.5	669.5
	Replicate 2	727.5	655.5	665.5
	average	732.5	647.5	667.5		Mean	SE
	CYP3A4 activity/0.1ug DNA	383.651	462.939	430.685		425.758	18.7962
	HBTO
	Replicate 1	1470.5	1342.5	1191.5
	Replicate 2	1265.5	1189.5	1070.5
	average	1368	1266	1131		Mean	SE
	CYP3A4 activity/0.1ug DNA	1401.39	1327.42	1099.55		1276.12	74.1637

## Sheet: ALB secretion (Fig3C)
MG-Col overlay (weeks)	0	2	4	6	8	10	12
Hep-1 (ALB (ug/ml/h))	0.4	0	5.29458	7.53869	0.40872	0.774587	0
Hep-2 (ALB (ug/ml/h))	0	8.6	8.56685	12.1718	3.57836
Hep-3 (ALB (ug/ml/h))	0	nd	0.782055	1.27981	4.31036
Hep-4 (ALB (ug/ml/h))	0	0.126452	8.87404	2.61922	5.16825
Hep-5 (ALB (ug/ml/h))	0.211661	1.95194	12.3718	5.82922	5.56549	0.67669	0.409245
Mean	0.122332	2.6696	7.17787	5.88775	3.80624	0.725638	0.204623
SE	0.072104	1.75498	1.74627	1.72203	0.819738
MG-Col overlay (weeks)	0	2	4	6	8	10	12
HBTO-1 (ALB (ug/ml/h))	0	3.4	25.3815	25.4769	18.7247	19.1197	11.8988
HBTO-2 (ALB (ug/ml/h))	0.13	9.8	18.2747	20.3031	5.97236
HBTO-3 (ALB (ug/ml/h))	0	nd	6.63708	12.9771	26.0527
HBTO-4 (ALB (ug/ml/h))	0.29	5.14467	36.8066	21.5659	32.5709
HBTO-5 (ALB (ug/ml/h))	0.2189	1.72403	20.0717	10.3419	14.3622	8.38381	6.37825
Mean	0.12778	5.01718	21.4343	18.133	19.5366	13.7518	9.13854
SE	0.0518762	1.50731	4.39402	2.51167	4.11716
P-values (Unpaired two-tails t-test)			0.027208	0.00701773	0.0100573
	n.d.: not determined

## Sheet: Connection-ECAD(-)(+)(Fig5)
ECAD(-)-1					ECAD(+)-1
Area No.	Boundary (micrometer)	Number of Connection	Connection/mm		Area No.	Boundary (micrometer)	Number of Connection	Connection/mm
1	744	3	4.03226		1	922	3	3.2538
2	1029	2	1.94363		2	538	3	5.57621
3	691	2	2.89436		3	343	2	5.8309
4	570	1	1.75439		Average			4.88697
Average			2.65616
ECAD(-)-2					ECAD(+)-2
Area No.	Boundary (micrometer)	Number of Connection	Connection/mm		Area No.	Boundary (micrometer)	Number of Connection	Connection/mm
1	961	2	2.08117		1	652	2	3.06748
2	982	2	2.03666		2	381	2	5.24934
3	1218	2	1.64204		3	694	2	2.88184
4	939	4	4.25985		4	913	3	3.28587
Average			2.50493		Average			3.62114
ECAD(-)-3					ECAD(+)-3
Area No.	Boundary (micrometer)	Number of Connection	Connection/mm		Area No.	Boundary (micrometer)	Number of Connection	Connection/mm
1	1498	1	0.667557		1	1231	4	3.24939
2	1290	3	2.32558		2	590	2	3.38983
3	548	3	5.47445		3	233	2	8.58369
4	730	1	1.36986		4	800	4	5
Average			2.45936		Average			5.05573

## Sheet: qPCR(Fig5)
		2~(Ct(Gapdh)-Ct(Cdh1))										Normalized to expression level in MHs
Cdh1		8W	10W	8W	8W	20W	20W	20W	20W			8W	10W	8W	8W	20W	20W	20W	20W
Replicate 1	MH	0.0535266	0.0103201	0.00734562	0.00598016	0.0206703	0.00924443	0.00422305	0.0073263	Replicate 1	MH	0.999993	1.00001	0.999948	1.00003	1.00001	1.00005	1.00001	1.00004
	SH	0.185052	0.0233862	0.0156077	0.00650245	0.0191289	0.0117508	0.00841337	0.00853082		SH	3.45716	2.2661	2.12465	1.08737	0.925444	1.27118	1.99227	1.16446
Replicate 2	MH	0.0872259	0.0188695	0.0132166	0.00917103	0.0454366	0.0216543	0.00625446	0.00796616	Replicate 2	MH	0.999999	1.00003	0.999973	1	0.999992	1.00002	1.00007	1.00002
	SH	0.300284	0.0182938	0.0269962	0.0102084	0.0448111	0.0305666	0.0104106	0.0162953		SH	3.4426	0.969517	2.04254	1.11312	0.986225	1.41159	1.66463	2.04561	Cdh1
																				Mean	SE	P-value
										Average	MH	0.999996	1.00002	0.999961	1.00002	1	1.00003	1.00004	1.00003	1.00001		0.0302237
											SH	3.44988	1.61781	2.08359	1.10024	0.955835	1.34139	1.82845	1.60503	1.74778	0.258159
		2~(Ct(Gapdh)-Ct(Cldn2))
Cldn2		8W	10W	8W	8W	20W	20W	20W	20W			8W	10W	8W	8W	20W	20W	20W	20W
Replicate 1	MH	0.0351191	0.00606196	0.0100839	0.00937738	0.00438898	0.00252903	0.0188525	0.00529079	Replicate 1	MH	1	0.999993	0.999992	1.00004	0.999994	1.00001	0.999974	0.999961
	SH	0.0207435	0.00151886	0.00602551	0.0119728	0.000480126	0.000481059	0.0021742	0.00455384		SH	0.387533	0.147176	0.820244	1.27682	0.0232281	0.0520401	0.514847	0.6216
Replicate 2	MH	0.0108497	0.0110378	0.0133826	0.0211999	0.00877126	0.00491259	0.0047308	0.0110915	Replicate 2	MH	0.999973	0.999984	0.999969	0.999994	1.00003	0.999917	0.999958	0.999956
	SH	0.00643074	0.000678624	0.00774349	0.0145171	0.00128787	0.00157678	0.000552936	0.00812566		SH	0.073725	0.035965	0.585874	0.68477	0.028344	0.0728172	0.0884132	1.02004	Cdln2
																				Mean	SE	P-value
										Average	MH	0.999988	0.999989	0.99998	1.00002	1.00001	0.999964	0.999966	0.999959	0.999984	P-value
											SH	0.230629	0.0915705	0.703059	0.980796	0.0257861	0.0624286	0.30163	0.820821	0.40209	0.124606	0.00283755

## Sheet: HybridHBTO (Fig6andSupFig17)
Hybrid HBTO-1
Area No.	Boundary (micrometer)	Number of Connection	Connection/mm
1	390	1	2.5641
2	378	1	2.6455
3	317	0	0
4	596	1	1.67785
5	381	1	2.62467
Average			1.90243
Hybrid HBTO-2
Area No.	Boundary (micrometer)	Number of Connection	Connection/mm
1	262	1	3.81679
2	917	1	1.09051
3	591	1	1.69205
4	1375	0	0
5	426	1	2.34742
Average			1.78935
Hybrid HBTO-3
Area No.	Boundary (micrometer)	Number of Connection	Connection/mm
1	907	1	1.10254
2	370	2	5.40541
3	400	0	0
4	392	1	2.55102
Average			2.26474
Hybrid HBTO-4
Area No.	Boundary (micrometer)	Number of Connection	Connection/mm
1	629	0	0
2	470	2	4.25532
3	409	2	4.88998
4	734	2	2.7248
5	494	1	2.02429
6	1707	1	0.585823
Average			2.41337

## Sheet: CYP3A(SupFig10)
						Cyp3A4-activity
						Average
MH	1 day	8651	8709	9045		8801.67
MH	5 day	480	516.5	548.5		515
HBTO	2W	2876	2834	3112		2940.67
HBTO	4W	2048	3751	3825		3208
HBTO	6W	2589	2272	3137		2666

## Sheet: qPCR(SupFig11)
					average
Hnf4a	EpCAM(-)	1.04972	1.22264		1.13618
	EpCAM(+)	0.371131	0.554785		0.462958
Cyp1a2	EpCAM(-)	0.78459	0.0330318		0.408811
	EpCAM(+)	0	0.0127797		0.00638986
Cyp2e1	EpCAM(-)	0.047039	0.0158431		0.031441
	EpCAM(+)	0	0		0
Cyp3a11	EpCAM(-)	0.0316862	0.00571908		0.0187027
	EpCAM(+)	0	0.0055627		0.00278135
Cyp7a1	EpCAM(-)	4.75683	8.87655		6.81669
	EpCAM(+)	0	0		0

## Sheet: qPCR(SupFig13)
							Average	SE
							Ae2
Cho	2.33461	0.530815	0.91992	0.535889	0.368569		0.93796	0.322651
Cho+Hep	1.68527	1.11079	1.43752	0.178007	0.139661		0.910249	0.286278
							Cftr
Cho	2.71734	0.845509	1.17088	0.528511	0.420449		1.13654	0.372412
Cho+Hep	2.06064	1.49982	1.92705	0.189465	0.105112		1.15642	0.377871
							Ck7
Cho	3.42689	5.62869	5.42303	1.94531	1.69349		3.62348	0.744017
Cho+Hep	7.6285	3.6698	6.30633	0.757857	0.65067		3.80263	1.26695
							Ck19
Cho	0.435244	0.98098	0.722463	0.114229	0.11744		0.474071	0.151899
Cho+Hep	0.939911	0.423137	0.712813	0.239816	0.146604		0.492456	0.132215
							Cldn4
Cho	1.77497	4.54694	0.542688	1.72198	0.975405		1.9124	0.6245
Cho+Hep	1.61339	0.757121	0.812475	3.14721	6.65331		2.5967	0.98577

[truncated: 3 more sheets: qPCR(SupFig15), ALP(SupFig18), 1W4WConnection(SupFig19)]
